# Supplementary material for: Essentiality of c-di-AMP in Bacillus subtilis: Bypassing mutations converge in potassium and glutamate homeostasis
Source: PLoS Genet. 2021 Jan 22;17(1):e1009092. doi: 10.1371/journal.pgen.1009092 (PMC7857571; doi:10.1371/journal.pgen.1009092)
Supplement: S4 Table — (XLSX) [file pgen.1009092.s005.xlsx]

## Sheet: Fig. 4B
Fig 4B. The influence of the mechanosensitive channel YfkC on growth of a B. subtilis strain lacking c-di-AMP in the presence of glutamate.
The R42W amino acid substitution in the mechanosensitive channel YfkC reduces intracellular glutamate levels. The intracellular metabolites of B. subtilis wild type strain 168, and the isogenic ∆yfkC, yfkC*, and yfkC* plsC* mutants were extracted and analyzed by GC-MS.
	µg Glu/OD600/ml
wt	2.9186	2.74319	2.79056
ΔyfkC	2.61179	2.71383	2.68423
yfkC*	1.88402	1.69355	1.62788
yfkC* plsC*	1.62737	1.52589	1.2194

## Sheet: Fig. 4C
Fig 4C. The influence of the mechanosensitive channel YfkC on growth of a B. subtilis strain lacking c-di-AMP in the presence of glutamate.
The R42W in the mechanosensitive channel YfkC results in an enhanced export of glutamate. The glutamate concentration in the supernatant of B. subtilis cultures of wild type strain 168, and the isogenic ∆yfkC, yfkC*, and yfkC* plsC* mutants were analyzed by GC-MS.
	µg Glu/OD600/ml
wt	0.615018	0.830616	0.794945	0.975461	1.09602
ΔyfkC	1.0518	1.13248	1.04851	1.15545	0.668246
yfkC*	1.83297	1.00877	1.77845	1.61508	1.52469
yfkC* plsC*	1.82228	2.33728	2.62901	2.78107	1.76461

## Sheet: Fig. 5C
Fig 5C. Identification of AimA as a novel low-affinity glutamate transporter.
Determination of glutamate transporter kinetics. The growth rates of B. subtilis strains expressing either AimA or GltT as the only glutamate transporter were used to determine the apparent glutamate transporter kinetics of AimA and GltT. A B. subtilis strain lacking all glutamate transporters (ΔgltT ΔaimA ΔgltP served as the negative control. The strains were grown in MSSM minimal medium with 0.…
0.1 mM KCl
Glu [mM]	AimA			negative control			µcalc AimA			µcalc negative control
0	0	0	0	0	0	0	0			0
0.45	0.0186024	0.0176052	0.0289265	0	0	0	0.0423173			0
0.9	0.0874602	0.0597582	0.0681912	0	0	0	0.0752009			0
1.8	0.121148	0.115516	0.120033	0	0	0	0.123063			0
2.7	0.13732	0.139115	0.147178	0	0	0	0.156267			0
3.6	0.175504	0.175082	0.18384	0	0	0	0.180676			0
4.5	0.212018	0.213816	0.211427	0	0	0	0.199384			0
9	0.296716	0.285197	0.263095	0	0	0	0.251595			0
18	0.293096	0.30536	0.277463	0.0291785	0.0291785	0.0236677	0.28964			0.0590932
5 mM KCl
Glu [mM]	AimA			negative control			µcalc AimA			µcalc negative control
0	0.0369732	0	0	0	0	0	0			0
0.45	0.0570059	0.0725784	0.0544557	0	0.0125097	0.0133731	0.05115			0.00216884
0.9	0.122522	0.126562	0.092647	0.0110792	0.01048	0.0466805	0.0877867			0.0105654
1.8	0.138002	0.158996	0.142088	0.0155149	0.0125097	0.0178176	0.136632			0.0204733
2.7	0.152276	0.180672	0.172833	0.0321047	0.0438352	0.0466805	0.167798			0.0385496
3.6	0.172483	0.186385	0.193799	0.0557624	0.0452823	0.0726768	0.189428			0.0690281
4.5	0.175304	0.167604	0.209013	0.0527098	0.0557624	0.053195	0.205323			0.0819978
9	0.216554	0.226191	0.24794	0.150064	0.0974851	0.125334	0.246812			0.131399
18	0.219116	0.26643	0.273399	0.19497	0.176467	0.172055	0.274625			0.18815
0.1 mM KCl
Glu [mM]	GltT			negative control			µcalc GltT			µcalc negative control
0	0	0	0	0	0	0	0			0
0.045	0	0	0	0	0	0	0.0236465			0
0.09	0.0274533	0.0244707	0.0278576	0	0	0	0.0418613			0
0.18	0.0884393	0.0895883	0.0849139	0	0	0	0.0680904			0
0.54	0.119516	0.118784	0.109896	0	0	0	0.116972			0
0.9	0.123578	0.113388	0.124911	0	0	0	0.136598			0
4.5	0.171961	0.15587	0.15418	0.0291785	0.0291785	0.0236677	0.171061			0.0590932
5 mM KCl
Glu [mM]	GltT			negative control			µcalc GltT			µcalc negative control
0	0	0	0	0	0	0	0			0
0.009	0.0550214	0.0409562	0.0445158	0	0	0	0.0327252			0
0.018	0.0888658	0.07143	0.0302055	0	0	0	0.0561599			0
0.027	0.090086	0.0795805	0.0451696	0	0	0	0.0738911			0
0.036	0.101819	0.102367	0.0548764	0	0	0	0.0878382			0
0.054	0.114423	0.111214	0.0772133	0	0	0	0.108481			0
0.09	0.135968	0.139193	0.118237	0	0.0125097	0.0133731	0.134052			0.00216884

## Sheet: Fig. 5E
Fig 5E. Identification of AimA as a novel low-affinity glutamate transporter.
Expression of gltT, aimA, and gltP. The expression levels of the genes encoding the glutamate transporters GltT, AimA, and GltP were extracted from the transcriptomic analysis
		aimA		gltT		gltP
wt	Glutamate, 0.1 mM KCl	10834	8931	15666	11331	92	46
	Glutamate, 5 mM KCl	1888	1805	7402	6026	730	666
	Ammonium, 0.1 mM KCl	8578	7692	5666	5004	76	87
	Ammonium, 5 mM KCl	11599	10345	14118	10298	305	189
GP2222	Ammonium, 0.1 mM KCl	21311	16188	11653	9535	117	64
GP2223	Ammonium, 5 mM KCl	17826	17192	11418	12756	376	386

## Sheet: Fig. S4 A
S4A Fig. Validation of the c-di-AMP dependent regulation of genes involved in respiration and fermentation.
B. subtilis wild type and ∆dac were cultivated in MSSM medium with ammonium and 0.1 mM KCl and RNA was extracted and quantified by qRT-PCR. Changes in expression are represented as fold changes compared to the wild type grown with ammonium and 0.1 mM KCl.
Fold changes determined by qRT-PCR
	GP2222
cydA	-371.68	-529.291	-310.385
ldh	-180.758	-123.034	-159.556

## Sheet: Fig. S4 B
S4B Fig. Validation of the c-di-AMP dependent regulation of genes involved in potassium uptake.
B. subtilis wild type and ∆dac were cultivated in MSSM medium with ammonium or glutamate and 0.1 mM or 5 mM KCl and RNA was extracted and quantified by qRT-PCR. Changes in expression are represented as fold changes compared to the wild type grown with ammonium and 0.1 mM KCl.
Fold changes determined by qRT-PCR
	168, Ammonium, 5 mM KCl			168, Glutamate, 0.1 mM KCl			168, Glutamate, 5 mM KCl			2222, Ammonium, 0.1 mM
kimA	-41.1646	-25.6935	-33.2051	1.2072	1.54935	1.43561	-53.3839	-40.5979	-58.4177	-1.7818	1.08423	-1.52979
ktrA	-8.53466	-10.2201	-8.07428	-1.49312	1.05824	1.38671	-8.86631	-8.89709	-8.56429	-1.49831	2.74473	1.68958

## Sheet: Fig. S12 A
S12A Fig. Glutamate influenced promoters.
The expression of the high-affinity potassium transporter kimA was assessed by fusion of the promoter to the reporter gene lacZ. The cells harboring the promoter-fusion were cultivated with ammonium or glutamate at 0.1 mM KCl. Promoter activity was analyzed by quantification of β-galactosidase activity.
beta-galactosidase activity
	Ammonium			Glutamate [1 mM]			Glutamate [10 mM]			Glutamate [68 mM]
P-kimA	11	11	10	6	4	5	15	10	10	19	28	37

## Sheet: Fig. S12 B
S12B Fig. Potassium influenced promoters.
The expression of the glutamate synthase gltA was assessed by fusion of the promoter to the reporter gene lacZ. The cells harboring the promoter-fusion were cultivated with different potassium concentrations (0.1, 5, 20 mM). Promoter activity was analyzed by quantification of β-galactosidase activity.
beta-galactosidase activity
	0.1 mM KCl			5 mM KCl			20 mM KCl
P-gltA	306	327	253	543	403	405	440	518	446
